# Supplementary material for: Enhanced Loss of Retinoic Acid Network Genes in Xenopus laevis Achieves a Tighter Signal Regulation
Source: Cells. 2022 Jan 19;11(3):327. doi: 10.3390/cells11030327 (PMC8834563; doi:10.3390/cells11030327)
Supplement: Supplementary file 1 [file cells-11-00327-s001.zip]

Archive with 2 entries (2 files):
- Fig S1 CRISPant seq.pdf
- Fig S2 CRS kinetics B.pdf
